# Supplementary material for: Artificial Intelligence Sensing: Effective Flavor Blueprinting of Tea Infusions for a Quality Control Perspective
Source: Molecules. 2024 Jan 23;29(3):565. doi: 10.3390/molecules29030565 (PMC10856620; doi:10.3390/molecules29030565)
Supplement: Supplementary file 1 [file molecules-29-00565-s001.zip]

Archive with 1 entries (1 files):
- molecules-2824860-supplementary.pdf
